# Supplementary material for: Single-Cell Sequencing Reveals the Crosstalk Between MuSCs and FAPs in Ruminant Skeletal Muscle Development
Source: Cells. 2026 Jan 22;15(2):206. doi: 10.3390/cells15020206 (PMC12839742; doi:10.3390/cells15020206)
Supplement: Supplementary file 1 [file cells-15-00206-s001.zip]

Archive with 7 entries (7 files):
- Figure S1.tif
- Figure S2.tif
- Figure S3.tif
- Figure S4.tif
- Table S1.xlsx
- Table S2.xlsx
- Table S3 .xlsx
