# Supplementary material for: Single-Cell Sequencing Reveals the Crosstalk Between MuSCs and FAPs in Ruminant Skeletal Muscle Development
Source: Cells. 2026 Jan 22;15(2):206. doi: 10.3390/cells15020206 (PMC12839742; doi:10.3390/cells15020206)
Supplement: Supplementary file 1 [file cells-15-00206-s001.zip › Table S1.xlsx]

## Sheet: Table S1
Table S1 Metrics summary for each sample
	Estimated Number of Cells	Mean Reads per Cell	Median Genes per Cell	Number of Reads	Valid Barcodes	Sequencing Saturation	Q30 Bases in Barcode	Q30 Bases in RNA Read	Q30 Bases in UMI	Reads Mapped to Genome	Reads Mapped Confidently to Genome	Reads Mapped Confidently to Intergenic Regions	Reads Mapped Confidently to Intronic Regions	Reads Mapped Confidently to Exonic Regions	Reads Mapped Confidently to Transcriptome	Reads Mapped Antisense to Gene	Fraction Reads in Cells	Total Genes Detected	Median UMI Counts per Cell
E30	9328	58536	1545	546024744	0.987	0.622	0.942	0.911	0.94	0.964	0.91	0.36	0.106	0.443	0.361	0.007	0.857	17002	5917
E45	10128	63240	1408	640496611	0.989	0.683	0.964	0.943	0.962	0.975	0.922	0.326	0.093	0.503	0.416	0.007	0.839	16691	6075
E60	11688	58030	1244	678263173	0.982	0.703	0.96	0.924	0.958	0.953	0.904	0.316	0.122	0.466	0.379	0.01	0.867	16461	4935
E75	7908	68168	1323	539075795	0.981	0.707	0.973	0.942	0.971	0.949	0.892	0.308	0.125	0.459	0.377	0.01	0.792	16197	5016
E90	10293	57194	1023	588699672	0.989	0.769	0.958	0.906	0.953	0.962	0.914	0.351	0.095	0.469	0.38	0.011	0.849	15799	3456
E105	8373	65420	1030	547761727	0.986	0.792	0.961	0.906	0.956	0.963	0.915	0.348	0.13	0.437	0.361	0.007	0.875	15979	3496
E120	7223	68795	998	496906988	0.986	0.785	0.943	0.912	0.941	0.961	0.913	0.378	0.135	0.401	0.329	0.009	0.862	15803	3057
E135	6270	84585	1113	530348730	0.986	0.828	0.953	0.898	0.947	0.957	0.911	0.347	0.121	0.443	0.366	0.01	0.853	15987	3928
0d	10075	44002	773	443329747	0.987	0.753	0.942	0.912	0.94	0.963	0.902	0.358	0.087	0.457	0.379	0.011	0.812	15290	2445
28d	7542	69944	596	527525080	0.987	0.874	0.953	0.879	0.949	0.944	0.892	0.326	0.104	0.462	0.393	0.008	0.669	15231	1720
3m	8453	68861	577	582086896	0.988	0.891	0.964	0.931	0.963	0.972	0.913	0.374	0.111	0.428	0.36	0.006	0.758	15178	1334
1Y	7636	89570	736	683963365	0.986	0.905	0.96	0.908	0.957	0.957	0.911	0.368	0.113	0.43	0.358	0.008	0.795	15392	1760
3Y	8739	73194	495	639646012	0.988	0.893	0.964	0.935	0.963	0.972	0.901	0.362	0.109	0.43	0.368	0.007	0.627	14958	1166
11Y	7288	81262	420	592244396	0.989	0.894	0.961	0.916	0.957	0.962	0.885	0.382	0.091	0.412	0.343	0.008	0.508	14401	901
