# Supplementary material for: Single-Cell Sequencing Reveals the Crosstalk Between MuSCs and FAPs in Ruminant Skeletal Muscle Development
Source: Cells. 2026 Jan 22;15(2):206. doi: 10.3390/cells15020206 (PMC12839742; doi:10.3390/cells15020206)
Supplement: Supplementary file 1 [file cells-15-00206-s001.zip › Table S2.xlsx]

## Sheet: Sheet1
Table S2 Filter conditions for each sample
Sample name	Estimated Number of Cells	Data Filter	Filtered Number of Cells	Removed double cells
Merge	120944	nCount_RNA >500 nCount_RNA <30000 nFeature_RNA >200 percent.rb<30 percent.mt<25	114280	107423
E30	9328		9103	8557
E45	10128		9796	9108
E60	11688		11230	10556
E75	7908		7590	7135
E90	10293		9747	9162
E105	8373		8145	7656
E120	7223		6807	6399
E135	6270		6085	5720
B0	10075		8754	8229
B28	7542		6044	5681
B90	8453		8401	7897
Y1	7636		7497	7047
Y3	8739		8188	7697
Y11	7288		6893	6479
