# Supplementary material for: Single-Cell Sequencing Reveals the Crosstalk Between MuSCs and FAPs in Ruminant Skeletal Muscle Development
Source: Cells. 2026 Jan 22;15(2):206. doi: 10.3390/cells15020206 (PMC12839742; doi:10.3390/cells15020206)
Supplement: Supplementary file 1 [file cells-15-00206-s001.zip › Table S3 .xlsx]

## Sheet: Sheet1
Table S3 Gene marker for the celltype and the cell numbers at 14 timepionts in the skeletal muscle of goat
celltype	Gene markers	E30	E45	E60	E75	E90	E105	E120	E135	B0	B28	B90	Y1	Y3	Y11	Total number
Muscle satellite cells	PAX3, PAX7, MYF5	1231	1908	1889	2311	3212	2378	1811	838	565	456	425	347	217	177	17765
Proliferating satellite cells	CENPE, TOP2A, TPX2	1546	1463	1179	1051	819	505	168	101	262	213	197	132	68	39	7743
Myoblasts	MYOD1, MYOG, ACTC1	146	563	554	485	447	377	251	241	66	31	26	13	7	3	3210
Myocytes	CKM, MYL2, MYL4	511	1313	3928	960	1103	450	416	406	841	291	1196	603	773	755	13546
Fibro-adipogenic progenitors	PDGFRA, MFAP5, LUM	570	1959	1829	1348	2291	2078	851	2194	900	516	558	575	377	260	16306
Fibroblasts	DCN, FBN1, POSTN	3467	890	476	237	544	567	208	607	426	178	351	260	213	169	8593
Tenocytes	MKX, FMOD	762	563	214	245	237	235	19	183	79	161	168	167	120	52	3205
Smooth muscle cells	ACTA2, MYLK, CALD1,	29	33	102	271	156	519	983	314	1519	1248	1222	1236	1290	1306	10228
Endothelial cells	CAV1, ESAM, PECAM1	123	65	48	99	104	369	1447	635	3297	2274	3556	3412	4382	3381	23192
Schwann cells	CDH19, MPZ	101	107	56	35	42	119	131	64	209	190	73	111	126	209	1573
Lymphoid cells	PTPRC, CD52, IL7R	0	14	4	3	23	17	35	37	11	20	27	71	44	73	379
Myeloid cells	S100A8, CSF1R	71	330	277	90	184	42	79	100	54	103	98	120	80	55	1683
